# Supplementary material for: Dataset related to the effect of resource-based instruction on Rwandan pre-service biology teachers' academic achievement, attitude, and motivation
Source: Data Brief. 2022 Feb 9;41:107939. doi: 10.1016/j.dib.2022.107939 (PMC8857598; doi:10.1016/j.dib.2022.107939)
Supplement: Supplementary file 2 [file mmc2.zip]

Archive with 1 entries (1 files):
- Reliability for PBTAT.csv
