# Supplementary material for: Dataset related to the effect of resource-based instruction on Rwandan pre-service biology teachers' academic achievement, attitude, and motivation
Source: Data Brief. 2022 Feb 9;41:107939. doi: 10.1016/j.dib.2022.107939 (PMC8857598; doi:10.1016/j.dib.2022.107939)
Supplement: Supplementary file 2 [file mmc2.zip › Reliability for PBTAT.csv]

ID	Even	Odd
1	8	7
2	8	7
3	6	7
4	10	8
5	7	5
6	9	7
7	7	6
8	8	9
9	6	7
10	9	8
11	8	6
12	7	6
13	8	7
14	6	6
15	7	7
16	7	7
17	7	6
18	8	7
19	7	8
20	7	7
21	9	7
22	9	9
23	9	8
24	8	6
25	9	8
26	7	7
27	8	8
